# Supplementary material for: Using Longitudinal Twitter Data for Digital Epidemiology of Childhood Health Outcomes: An Annotated Data Set and Deep Neural Network Classifiers
Source: J Med Internet Res. 2024 Mar 25;26:e50652. doi: 10.2196/50652 (PMC11002733; doi:10.2196/50652)
Supplement: Multimedia Appendix 1 [file jmir_v26i1e50652_app1.txt]

def preprocess(tweet):
    tweet = re.sub('http[s]?://(?:[a-zA-Z]|[0-9]|[$-_@.&+]|[!*\(\),]|(?:%[0-9a-fA-F][0-9a-fA-F]))+', ' ', tweet)
    tweet = re.sub(r'(@[A-Za-z0-9\_]+)', ' ', tweet)
    return tweet

REGEXES_ASTHMA = [
r'(asthma|asthmatic|asthna|astmha|astma|ashtma|ashma|astham|asmatha|asthmas|athsma|asthama|asmtha|asthmatics|ashmatic|ashtmatic)'
]

REGEXES_ADHD = [
r'(attention|attnetion|atention|attension|attetion|attantion|atttention|attentiont|attenton|attemtion)\W*(deficit|defecit|defict|deficits|defecits)',

r'\bmy\s+(adhd|add)\s+(daughetrs?|daughters?|daugters?|daughers?|doughters?|daughthers?|duaghters?|daughtes?|daighters?|dauthers?|dghtrs?|daghters?|dauhters?|daughtrs?|daugthers?|dughters?|daugthters?|sons?|babys?|babt|babies?|chlds?|chlids?|chids?|childs?|childrens?|childrent|childerns?|childens?|chldrens?|chilldrens?|chidlrens?|chikdrens?|cildrens?|chilrens?|chidrens?|childrns?|childerens?|childre|kids?|infants?|new\W?borns?|giwls?|gitls?|gorls?|gilrs?|girrls?|girls?|grils?|grrls?|gurls?|boys?|twins|toddlers?|todlers?|toodlers?|[1-9]\W?(year\W?old|yr\W?old|y\W?o))\b',

r'\b(with|has|had|have)\s+add\b',

r'\badd\b.*\b(diagnosed|diangnosed|diagnosses|diagnos|diadnosed|dignosised|diognised|diagnossed|dianogised|diganose|dagnosed|diagnoise|diagonsed|diagnonsed|diagonses|diagnoseed|diagnoisis|diagnoosed|diagonosis|disagnosed|diagnoesd|dianogsed|diagnoesed|diagnsoed|diganoised|diagnsed|diasgnosis|dignosis|diegnost|diognosed|diagnsosis|dianoised|diagonis|dignoised|dianosed|diagonized|daignosed|dianoses|diagnoses|diagosis|diaganosed|diagnoed|diagnoes|diginosed|diagnois|diagnoced|digonosed|diagniosed|diagmosed|diagnised|diagoned|diagnossis|digonsed|disgnosed|dignose|diagonosed|diagnosid|diagnosese|dianose|diagnoser|diegnosed|iagnosed|diagnnosed|diangosed|diagnoised|diaganosis|disagnosis|diagnoises|diognoised|diagnosos|diagnose|diagnosd|diagnosies|diagonoised|dignosed|diagonesed|diaginosed|diaganoses|diagnost|diagnosied|doagnosed|diasgnosed|diagnosted|diagnsis|diasnosed|diagnoased|diagnozed|diagones|diganosed|dionosed|diagosed|diagnosised|dianosis|diagnosesd|diagnosises|diagnosis|diagonised|diagnoused|disgnosis|diagnisis|diaginosis|diagonisis|diganosis|diagonsis|diganois|daignosis|dx|dxed|dx\Wd)\b',

r'\b(diagnosed|diangnosed|diagnosses|diagnos|diadnosed|dignosised|diognised|diagnossed|dianogised|diganose|dagnosed|diagnoise|diagonsed|diagnonsed|diagonses|diagnoseed|diagnoisis|diagnoosed|diagonosis|disagnosed|diagnoesd|dianogsed|diagnoesed|diagnsoed|diganoised|diagnsed|diasgnosis|dignosis|diegnost|diognosed|diagnsosis|dianoised|diagonis|dignoised|dianosed|diagonized|daignosed|dianoses|diagnoses|diagosis|diaganosed|diagnoed|diagnoes|diginosed|diagnois|diagnoced|digonosed|diagniosed|diagmosed|diagnised|diagoned|diagnossis|digonsed|disgnosed|dignose|diagonosed|diagnosid|diagnosese|dianose|diagnoser|diegnosed|iagnosed|diagnnosed|diangosed|diagnoised|diaganosis|disagnosis|diagnoises|diognoised|diagnosos|diagnose|diagnosd|diagnosies|diagonoised|dignosed|diagonesed|diaginosed|diaganoses|diagnost|diagnosied|doagnosed|diasgnosed|diagnosted|diagnsis|diasnosed|diagnoased|diagnozed|diagones|diganosed|dionosed|diagosed|diagnosised|dianosis|diagnosesd|diagnosises|diagnosis|diagonised|diagnoused|disgnosis|diagnisis|diaginosis|diagonisis|diganosis|diagonsis|diganois|daignosis|dx|dxed|dx\Wd)\b.*\badd\b'
]

REGEXES_AUTISM =[
r'(\basd\b|autism|autistic|autist|autisum|autsim|autim|autisim|austism|autistics|autisitc|autisic|austic|austistic|autists)',

r'(asperger|aspberger|aperger|aspeger|asberger)'
]

REGEXES_SPEECH_DELAY = [
r'(language|languge|lanuage|laguages|langauge|speech|speach|spech|speaking|speacking|speaching|speeching|talking|talkn|tlakin|tlaking|alking|talkng|talken|talkking|talkimg|talling|taliking|takling|taklin|talikin|tslking|talknig|talkinig|talkinf|takiong|tallking|talkining|tawkin|tslking|talkiing|tlkin|talkign)\W*((is|was)\s*)?delay',

r'(delay|delays|delaye|delayes|delayed)\W*(in\s*)?((his|her)\s*)?(language|languge|lanuage|laguages|langauge|speech|speach|spech|speaking|speacking|speaching|speeching|talking|talkn|tlakin|tlaking|alking|talkng|talken|talkking|talkimg|talling|taliking|takling|taklin|talikin|tslking|talknig|talkinig|talkinf|takiong|tallking|talkining|tawkin|tslking|talkiing|tlkin|talkign)',

r'late\W*(talker|speaker)',
    
r'non\W*verbal',

r'alalia'
]

REGEX_CHILD = [
r'\b(daughetrs?|daughters?|daugters?|daughers?|doughters?|daughthers?|duaghters?|daughtes?|daighters?|dauthers?|dghtrs?|daghters?|dauhters?|daughtrs?|daugthers?|dughters?|daugthters?|sons?|babys?|babt|babies?|chlds?|chlids?|chids?|childs?|childrens?|childrent|childerns?|childens?|chldrens?|chilldrens?|chidlrens?|chikdrens?|cildrens?|chilrens?|chidrens?|childrns?|childerens?|childre|kids?|infants?|new\W?borns?|giwls?|gitls?|gorls?|gilrs?|girrls?|girls?|grils?|grrls?|gurls?|boys?|twins|toddlers?|todlers?|toodlers?|[1-9]\W?(year\W?old|yr\W?old|y\W?o))\b'
]

REGEX_PERSONAL = [
r'\b(my|i|our|we|mother|mohter|mom|parent|parant)\b'
]

REGEXES_EXCLUDE_ASTHMA = [
r'\bmy\s*(asthma|asthna|astmha|astma|ashtma|ashma|astham|asmatha|asthmas|athsma|asthama|asmtha)\b',

r'\bi\s*(have|got)\s*(asthma|asthna|astmha|astma|ashtma|ashma|astham|asmatha|asthmas|athsma|asthama|asmtha)\b',

r'\bi\W*(m|am)\s*(an\s*)?(asthmatic|ashmatic|ashtmatic)'
]

REGEXES_EXCLUDE_ADHD = [
r'\bmy\s*adhd\b',

r'\bi\s*(have|had|got|live\s*with)\s*adhd\b',

r'\bi\W*(was|m|am)\s*(diagnosed|diangnosed|diagnosses|diagnos|diadnosed|dignosised|diognised|diagnossed|dianogised|diganose|dagnosed|diagnoise|diagonsed|diagnonsed|diagonses|diagnoseed|diagnoisis|diagnoosed|diagonosis|disagnosed|diagnoesd|dianogsed|diagnoesed|diagnsoed|diganoised|diagnsed|diasgnosis|dignosis|diegnost|diognosed|diagnsosis|dianoised|diagonis|dignoised|dianosed|diagonized|daignosed|dianoses|diagnoses|diagosis|diaganosed|diagnoed|diagnoes|diginosed|diagnois|diagnoced|digonosed|diagniosed|diagmosed|diagnised|diagoned|diagnossis|digonsed|disgnosed|dignose|diagonosed|diagnosid|diagnosese|dianose|diagnoser|diegnosed|iagnosed|diagnnosed|diangosed|diagnoised|diaganosis|disagnosis|diagnoises|diognoised|diagnosos|diagnose|diagnosd|diagnosies|diagonoised|dignosed|diagonesed|diaginosed|diaganoses|diagnost|diagnosied|doagnosed|diasgnosed|diagnosted|diagnsis|diasnosed|diagnoased|diagnozed|diagones|diganosed|dionosed|diagosed|diagnosised|dianosis|diagnosesd|diagnosises|diagnosis|diagonised|diagnoused|disgnosis|diagnisis|diaginosis|diagonisis|diganosis|diagonsis|diganois|daignosis|dx|dxed|dx\Wd)\s*with\s*adhd\b'
]

REGEXES_EXCLUDE_AUTISM = [
r'\bmy\s*(autism|autisum|autsim|autim|autisim|austism)',

r'\bi\s*have\s*(autism|autisum|autsim|autim|autisim|austism)',

r'\bi\W*(m|am)\s*(an\s*)?(autistic|autisitc|autisic|austic|austistic|autist)',

r'\bi\s*have\s*(asperger|aspberger|aperger|aspeger|asberger)'
]

def search_tweets():
    regexes_compiled_asthma = [re.compile(regex, flags=re.IGNORECASE) for regex in REGEXES_ASTHMA]
    regexes_compiled_adhd = [re.compile(regex, flags=re.IGNORECASE) for regex in REGEXES_ADHD]
    regexes_compiled_autism = [re.compile(regex, flags=re.IGNORECASE) for regex in REGEXES_AUTISM]
    regexes_compiled_speech_delay = [re.compile(regex, flags=re.IGNORECASE) for regex in REGEXES_SPEECH_DELAY]
    regex_compiled_child = [re.compile(regex, flags=re.IGNORECASE) for regex in REGEX_CHILD]
    regex_compiled_personal = [re.compile(regex, flags=re.IGNORECASE) for regex in REGEX_PERSONAL]
    regexes_compiled_exclude_asthma = [re.compile(regex, flags=re.IGNORECASE) for regex in REGEXES_EXCLUDE_ASTHMA]
    regexes_compiled_exclude_adhd = [re.compile(regex, flags=re.IGNORECASE) for regex in REGEXES_EXCLUDE_ADHD]
    regexes_compiled_exclude_autism = [re.compile(regex, flags=re.IGNORECASE) for regex in REGEXES_EXCLUDE_AUTISM]

    with open("input_file.tsv", 'rb') as filename_input:
        with open("output_file.tsv", 'wb') as filename_output:
            filereader = csv.reader(filename_input, delimiter='\t')
            filewriter = csv.writer(filename_output, delimiter='\t')
            header = ['tweet_id', 'user_id', 'text', 'created_at']
            filewriter.writerow(header)
            for row in filereader:
                tweet_id = row[0]
                user_id = row[1]
                text = row[2]
                text_preprocessed = unicode(preprocess(row[2]))
                created_at = row[3]

                #search for asthma
                if any(re.search(re_comp, text_preprocessed) for re_comp in regexes_compiled_asthma):
                    if any(re.search(re_comp, text_preprocessed) for re_comp in regex_compiled_child):
                        if any(re.search(re_comp, text_preprocessed) for re_comp in regex_compiled_personal):
                            if not any(re.search(re_comp, text_preprocessed) for re_comp in regexes_compiled_exclude_asthma):
                                filewriter.writerow(row)

                #search for adhd
                elif any(re.search(re_comp, text_preprocessed) for re_comp in regexes_compiled_adhd):
                    if any(re.search(re_comp, text_preprocessed) for re_comp in regex_compiled_child):
                        if any(re.search(re_comp, text_preprocessed) for re_comp in regex_compiled_personal):
                            filewriter.writerow(row)

                elif re.search(r'adhd', text_preprocessed, flags=re.IGNORECASE):
                    if any(re.search(re_comp, text_preprocessed) for re_comp in regex_compiled_child):
                        if any(re.search(re_comp, text_preprocessed) for re_comp in regex_compiled_personal):
                            if not any(re.search(re_comp, text_preprocessed) for re_comp in regexes_compiled_exclude_adhd):
                                filewriter.writerow(row)

                #search for autism
                elif any(re.search(re_comp, text_preprocessed) for re_comp in regexes_compiled_autism):
                    if any(re.search(re_comp, text_preprocessed) for re_comp in regex_compiled_child):
                        if any(re.search(re_comp, text_preprocessed) for re_comp in regex_compiled_personal):
                            if not any(re.search(re_comp, text_preprocessed) for re_comp in regexes_compiled_exclude_autism):
                                filewriter.writerow(row)

                #search for speech delay
                elif any(re.search(re_comp, text_preprocessed) for re_comp in regexes_compiled_speech_delay):
                    if any(re.search(re_comp, text_preprocessed) for re_comp in regex_compiled_child):
                        if any(re.search(re_comp, text_preprocessed) for re_comp in regex_compiled_personal):
                            filewriter.writerow(row)


if __name__ == '__main__':
    search_tweets()
