# Supplementary material for: Using Longitudinal Twitter Data for Digital Epidemiology of Childhood Health Outcomes: An Annotated Data Set and Deep Neural Network Classifiers
Source: J Med Internet Res. 2024 Mar 25;26:e50652. doi: 10.2196/50652 (PMC11002733; doi:10.2196/50652)
Supplement: Multimedia Appendix 3 [file jmir_v26i1e50652_app3.txt]

tweet_id	class
1364778927105933315	0
1130719434526511104	0
1184221813733253120	1
1435958387020341248	1
1112559025927999488	0
1240006188894285824	1
1177756162390986752	1
1142858485912231937	0
1355102228454006786	1
1269345219385847808	1
1482011248619360268	1
1495225891735093253	1
1422995977884086284	1
1272772120054042625	0
1064998142754660352	1
1114280416385458176	0
1141516528413741056	1
1090661987661635584	0
1491513821277696005	1
1435615791467139073	1
1261847798082830336	1
1350121835648716800	0
1301595603055435776	0
1427913851710984192	0
1311115353737527296	1
1166877069839675392	0
959164009101643776	0
1372552785351294977	0
1025821646786113538	1
1360629981307539464	1
1186026616796975105	0
1244416475168935937	1
991464133722886144	1
948936011006070785	1
1487185272500543489	1
1271216091444809728	0
1349742084895485957	1
1013552691610570753	0
1080391207883296768	0
1390504309624823813	0
1087253576290914305	0
1280636795588415490	0
966140012499734528	0
1428881494920081412	1
1195893833990639617	1
1155539936344530944	0
1184463405693968385	0
1425808607908663296	0
1425240565067681795	0
1393733571647475718	1
1094785012493361152	1
1382873022558736389	1
1403741817632403458	0
1482014994053181452	0
1308138779950092289	0
1330292748319141894	0
1122987128319823873	0
1032459922070429696	0
955471918525804544	1
1022123381716656128	1
1277420672696725505	1
1313867336932360192	1
466775561109381121	0
1289042648775512064	1
914560308621959168	0
944101801564946432	0
1288619489471475719	1
1422645828666204161	0
1283078887182946306	0
1143118647822573569	1
1148618838721859584	0
1158589286230327296	0
1296866549265924098	0
1074493226592145408	0
1277295928399945733	1
1311761933079584786	0
1289185247796461568	0
1416091488673488900	0
946740845423878145	1
1430658997976186881	0
1410286475615391753	0
1227859494509699072	1
1151429170859270144	0
978181539245842433	1
1041377511043620864	1
1203017593336029185	1
1284556747294814208	0
1217229703393792001	1
1473691397848973312	1
1102398920267837441	0
1466111846386130944	0
1383508705434427392	1
1128284978524061696	0
1303705941326663680	0
1223468149137272832	0
1258099334135992320	0
1445861356872208390	1
1068283723039203329	0
1154475926022811651	0
1468369270988058624	0
1122283087981895681	0
504287417835474945	0
1321986651321700352	0
1212739783899910145	0
1272955053876187136	1
1460793108816293890	1
1447728545661390852	0
1040635886772346883	0
1172974292767842314	0
1089835499991302144	0
992497073902772225	0
1096514250393174023	0
1189579615083339776	0
1097344656688508928	1
1058553317960417280	1
1062362099156869121	1
1110753760362618881	0
1245509204330328065	0
1313480350404927488	0
1096475684116021248	0
1438151552565383174	1
1282737144528637952	0
1130647107428376576	0
1454895096130772994	0
1445687755086831616	1
1239260249158279168	1
1201797590720737280	0
972312648598544384	0
1209578009994371073	0
1482113377849995265	0
1465279610871062529	1
1484313491762647041	0
1481654625946112003	1
1004978505543647232	0
1243201839534915584	0
1240981759015227392	1
925920115140546560	0
1028687852832473088	1
1084523170801999872	0
1185193842787569665	1
989108507566837760	0
1019050837698588672	1
1078534711461330944	0
1439951370703052801	0
1422018599456235520	1
991641962817126400	0
1494687831431733260	1
1459551593066545153	1
1255880953785917442	0
1089033395303260160	0
1273322277665476611	0
652549163310272512	0
1372924671411286018	0
1108191731240103936	1
1088011837390684162	1
1235583307070332930	1
1005159426058260482	0
1302586356833701888	0
1197914207200505856	1
1453375989099155457	0
1207352811056455680	0
1302019290099523590	0
1333999485865893888	0
979158632960086017	0
1242480266289065985	1
1394392007016079360	0
1400438297370017805	0
1243774964467204096	0
1353924799920283653	0
1000446461702688769	0
1493627036941889537	1
1074065547954974720	0
1425618264059691012	0
1075894120651010049	0
1264919988005212161	0
1171514085868883968	0
1370434417701818381	1
1169639088456159237	0
1329585077768966144	1
1044237972097429504	0
1471670736284704776	0
1417885596945686530	0
1421940178692673542	0
1470421676655616002	0
1328066542811099138	0
1165015315329310720	0
1060525017434411008	1
1154781345262051328	0
1072508361407631360	0
1220752877607628803	1
1454403836618104834	1
1270912354859888641	0
1200162067233353739	1
964242217341784064	0
1351261637089570818	1
1461450920655523842	0
1217901965843271682	1
950188928824324096	0
1443315445256314883	0
1111388286113636355	0
1483522152343220226	0
1247619630597718016	0
1252972704141053954	1
1082236486618091522	0
969216009885364225	0
1263271634875473920	0
991274851519336448	1
1304017674880643072	1
1323642803948343303	1
1242782598243500032	1
1265366234243072000	0
647755527934603264	0
1312197387553632258	1
1487563261180629003	0
1402111719632105520	0
1354434570263916545	0
1015600949367394304	0
1324372758273224705	1
1454413288570302473	1
1080510305162219522	1
1354486331620130817	1
940933404912218114	0
995495972364005376	0
1301889617659125763	1
1043976159246127104	0
1047879785433784320	1
324002830027464704	0
1272870219036459016	0
1163448151476449280	1
1281702385530867712	0
1211552889799430144	0
1163492159993131017	0
1271667498434416643	0
1156363537024860160	0
1333505636064256004	0
1336658019833147395	0
1312067989252997139	0
1123267483912171520	0
981216732525268992	0
1115994892965036032	0
1147101480467488768	0
1238924872635613186	1
1392922227927097353	1
1092989901103079424	0
1455059618560888833	0
1265643092302069765	0
1268978183455588357	1
1458299883132125189	0
955514111374237696	0
1140272557461032960	0
1243161797630332928	1
1306981267137875971	1
1284294880219598848	0
1193815820721381376	0
1049037119598055427	0
1086493226561912832	0
1031744288634224640	0
1326391347029434368	0
1265868110218825728	0
916391382545088512	0
1372585372966879237	1
1093158664284848129	0
1259186200340058115	1
1303686996024532997	0
1440987507840126979	0
1236830010343710721	0
1046353853896171524	0
7354500973	0
1188811182460882944	0
1283665038725677062	0
1471432586098585600	0
1171906262600159232	1
1204068383211180032	0
1102568636559122437	0
965812077607534592	0
1113210561607688192	1
1377301175037530117	1
1070884763345477633	0
1204160922840899591	1
1312660597364924418	1
968197468864286721	1
1100673247681617920	0
1389557048103378947	0
1475857817944961028	1
1145271444349378560	0
1449265679312379907	1
1377263446140583941	0
1041871705772195840	0
1428754139526451200	0
977624795457163264	0
1396248555791265794	0
1442386577104142339	0
1294668163104346113	1
1338992943911329793	1
1303083778756222977	0
1368627456106708999	0
1057053688777396224	0
1216261923777470464	1
980925178002771968	0
1329068295404670983	1
1089678547827023877	0
1313280260981624833	1
1285945049667305473	0
1333435804404883456	0
1419464137894240258	0
1070863457346453505	0
1035580666421948419	0
1264616013217357829	0
1098153259812892674	0
1031283924658401280	0
1377753205455589382	1
1430780890276417537	1
1389730805103087619	0
1381025610294824964	0
1088873042711695360	0
1438598621549629456	0
1408168144456368131	0
1090461051345199104	1
1336105389839032321	0
966124540299489281	0
1473812185923076104	0
1232257655210741761	0
937114276971479045	0
1077943313507016705	1
1070332305921589248	0
1378506471261007872	0
766083518841626624	0
1351680321612177412	0
1436053453349003269	0
922633017889243136	0
1467735962620997635	0
1248762085091221505	1
1240630309567074307	1
993616193163530240	0
1265289346405588992	1
1166821238624460800	0
1112056323368251393	0
966121967236669443	1
1470397971825049604	0
941063211591372800	0
391715073246253056	1
987365538690224128	0
1438484390561075207	0
1032199699661500416	1
1004884574982336517	1
1055392677057966080	1
1266208676102180864	0
1264974920502706178	0
1318473204487344129	0
1284191756049948672	1
1455317699098148866	0
1340398177216843776	0
1450963407050530820	0
1285677857885294593	1
1296255078794502144	0
1204299402065645568	1
1283134451480956928	0
1195386442102521856	0
1015046007829262336	0
1133110008248295424	1
1166136719923564544	1
1423290213636341776	1
1432888184921366529	1
1241011116395786240	0
1188930948961914881	0
1192347088929071104	0
1363609919954456577	1
1264986806073929729	0
1237114531916234754	0
1488169311814533126	0
1449587011963269127	0
1024355026926358528	0
1322050477417242625	0
1002448780501774342	1
1241794104884965380	0
1353064438128021504	1
1317049490088644609	1
1125615965226582016	0
1334254304400527360	0
1379172173835862018	1
1382625594953887744	0
1117433955601526784	0
1373972631880278020	0
1147973463312760832	0
1005139748485320705	1
1270871648447508480	0
1418396959560380417	1
991314664431804416	0
1024034041870331905	1
1357486051737042944	0
1329770765072429057	0
1103034740217503744	0
1154191540300001281	1
1249539472296796162	1
1425657372144508929	0
1232397780506808320	0
1332209307635466240	0
1106388248522379265	1
1270901578787102721	0
1418418252942827520	1
1179710264352133121	0
1118345911535656960	0
1201328590345781248	0
1458902309954596869	1
1266202211463266306	0
491938622900551680	0
928576877756809216	1
1240902801309515776	0
994291547209269249	1
1475472698100879361	0
1240342247964585985	1
1487712085354381313	1
1386719317320929287	0
1159469501194362887	0
1401343389568802819	0
1253819312701407234	0
450201496106594304	1
1461461721655255048	1
1046080544138821633	0
1351901853177548800	0
1493357197346095104	0
1469142366036832260	1
994445878965321728	0
1058197173471330304	1
1246662189471023106	0
1348189775883358208	0
1078105610938310656	0
1303801136953126913	0
1273746823564259328	0
1176352193449844736	0
1394706930547888128	0
1280943355195727872	0
1107611289415766017	0
994618900024299521	1
1229228281364459520	0
1044668937001213953	0
1487873631447306250	0
1426363278566084610	0
1006266829822668800	0
1163284187669041154	0
1469031902036197377	1
1314091719605051392	0
808983736289296384	1
1438333459101937664	0
1142825903946207234	1
1246781880558632960	0
988237864705183744	0
1118875469103947776	0
1078448430459039750	0
1366957981473120259	0
914959436749324288	1
1303382360222773250	1
1271188383763558401	0
1452341300993347602	0
1284728299445317632	0
1252027621707153408	0
1341160479016816641	0
1195445524599574528	0
1112701421328236544	0
1159977212558209024	0
1436886056465489923	0
1184141366718324736	0
982679591482544130	0
1291191218609823744	1
1102312982829297665	0
1236495924098142208	0
1035030068433567744	0
1244694111845847045	0
1387497842848239616	0
1261420760511295488	1
714481757794529280	0
1399597036798976000	0
1280303722996916224	0
1425908331013681164	0
913774018871750656	0
1411302867181477890	1
715413182123155456	0
1192748485470240768	0
1339780862771130369	1
1443634826876264454	0
1094751797342687233	0
1352843601521172480	1
1428482291760775175	0
1338292520128802816	0
1329883073966555136	1
1172459683350630400	0
1032828851972435968	0
1162367508948639745	1
1276365701100507137	1
1167213801189646336	0
1266233882162032640	0
1271696003939422213	0
1483797440687915012	0
1220403817352704003	0
1378013916232523778	1
946177470495150083	0
976704586655309824	0
1360728132471324672	1
1394593118096351232	1
1266229831609380865	0
1083658276192088065	0
1045523525010968576	1
1100738261344022528	0
1358770184039911424	0
849713775376781312	0
1293900239422849024	0
1359589942150656000	1
1391177424180756481	0
970460981523435520	0
1235096502797651970	1
1103778256824688640	0
977285565795061760	0
1328819117151883265	0
1065232308121198592	0
1014349481897148421	0
1290283359873245189	1
1250417810142105600	1
1007787401324957696	0
1378331493232115713	0
1144621814833922048	0
1048413973807345665	0
1133201307723083776	0
1245098927470379018	0
1293261636078194688	0
982317122083786753	0
1441035945986428931	1
1423080466714796032	1
1247716328976326656	1
1332805251750121475	1
1219026491255582726	0
1133390782419881985	0
992225262535303168	0
1252311920612384776	0
1019941295069032451	1
1090047464374190082	0
1449800591572709378	0
1448997469153542158	1
1233117125230899200	0
1161631830380077059	0
1160276794928353280	0
1223531450311462912	0
943813524291293184	0
859557791215767552	1
1191208685462118400	1
1242267249077112832	1
1214229764719943680	0
1478239560790282240	1
1258170369304920065	0
1181778521099771904	0
1095332698464219139	0
1085979718761861120	0
1364589092948692995	0
1242949052402106369	0
1475513221629030412	0
1412053481473589254	1
1373785497789726727	1
1112088687439958022	0
1211473839210799105	0
1287897725694906369	1
1440486821171904514	1
1202476580762722304	0
1167632783193194496	0
972057806458277888	0
1090404314282119169	0
1123521348397961216	0
856682687389720576	1
1222019525849337859	0
1438550813538979854	0
1082539954276831232	0
1242263073664184323	0
1448885715912253457	1
1391530672020283392	0
1223062339890634752	1
1395115931819515906	0
1313191200091000832	1
1375112985715298305	1
1071605742313066498	0
1482785451979247622	0
982787604314652672	0
1247302749206831106	1
1109445701505822721	1
1241464890856034304	1
1161385747741642752	0
1265688147720957953	0
1411687471868526602	1
1269574077796229120	0
1165971560882167808	0
1265726520598728704	0
1071977607900684288	0
1277706529852940288	1
1131397267435511808	0
982042118284693504	0
1395922917259612166	1
1113154309011763200	0
1313139817027436545	0
1418034316521709568	0
1108835438922469377	0
1331476041899143169	0
1278453417631858689	0
1421522941959983108	0
1121477944315207683	0
1160186324009324546	0
1471478894100365314	0
1453458690565156869	0
1075163724862898176	1
987069028920365057	0
1139219567237042176	0
1453944160252149762	1
1220539881534869504	0
1486731549961711617	0
1286834941930672129	1
1035360143100272640	0
1041112372033871873	0
1197200582953582592	0
1280687321268883457	0
1264995698803687427	0
1422149104088453121	0
1195102381966417920	0
1304860034539626496	0
1485327504051249153	0
1213541580826542080	0
1005106455614251009	1
1478349563929022464	1
1190779481398620160	1
1442795791605649409	1
304296918132076545	0
1380321149242970115	0
1314246688261931010	0
1276241646485635072	0
162656746895179776	0
1109103144724766721	0
1245452867126902787	1
1438964983698702346	0
945937146053058560	0
1239346044590325765	0
1435102793941991426	0
1138020554047479808	1
1291079193518899207	1
958102637567647744	0
860557758600499200	0
1308207988080029697	0
970700375568330752	0
1064585328982458368	0
1488131111167352832	1
1426456194109952003	0
1191388295793717249	0
1258397776066555904	0
1491669101785522180	1
1339627696750379008	0
1240702959786262529	1
1250371293272322048	0
979699648305795073	0
1261346607246700544	0
1204186690958643201	0
839726511607304192	0
1323018375438737412	0
1328140341074079753	0
1270830332091211777	0
1378147832687955970	0
1491334755782393862	1
1225038543984242688	0
1345414148633600001	1
1175772389692661762	0
1309295074157748227	0
1379197329887133701	0
1321817879491289094	0
1069248443225391110	0
1100950955154173954	0
1287099770612387840	1
1147811721186336768	1
1375527157661896706	0
1014783917352804352	0
1156740297033998337	0
1458076773913006082	1
1034824844397957121	0
1265718871589183488	0
1390305120319983619	1
1239284301843378178	1
1062428206089695232	0
1343610477297983488	0
1195553890717929474	0
1044729457188253706	1
933036259538239488	1
1295067590612496384	0
1237796797688446978	0
1440607913769242630	0
1008359846293491712	0
1470082070860992520	1
968533893791002627	0
1293998371087228929	0
1132028618975186950	0
1493728927138807819	0
1028942484339081216	0
1048831883801501696	0
1103833142895362049	0
1286645883967283202	1
1387949923275100164	0
1398069257053818881	0
261142345452507138	1
1021801180714946562	1
991780390389141507	0
1128333895383048192	1
1285653198674567169	0
1387557848964603907	1
1252314014698352640	0
1141132188727029760	0
1109513840931135489	0
1295773040010199044	0
1455910974972731392	1
1250017628971659265	0
1241008512781746178	1
1222283425094213639	0
1308516251958992906	1
1407165153397796871	0
1477289103788019714	1
1387876469469188098	0
1354144508833882119	1
1241436509548486656	0
1451315562995335198	1
1274526230990159873	1
920825319770255361	1
1424215147602661388	1
1325214598274838528	1
1480626297688711179	1
1306316851815669761	1
1266078783125233664	0
1382390985380929537	0
1438487664638971910	0
1328909367769489409	0
1371327752167510018	0
1176490746972536836	0
989606533800611841	0
1401699416256438276	0
1268072522043531264	0
1241655088923508736	1
1223525715879968769	1
1140740525433282562	1
1283126244456820736	0
1254813227021733888	0
1091176996347043840	0
1019395418315096064	0
1291953822672265216	1
1352377159411617794	1
1393356437418618883	0
1124372515629830144	0
1266018634549399554	0
1042465101167513600	0
1488323195119837186	0
1081243964320243712	1
1137980973369438208	0
1461180944979828738	0
1141514868933009409	0
1194048823452225537	1
1201361572376895494	1
1252722724927090688	1
995609656352563200	0
1266077490482577409	0
1044732533336879104	1
1193012820243144704	0
1185758603686236160	1
1095567910393839616	0
1465426140445691908	0
1148342396054360069	0
1036109144321925120	0
1083594519076110336	0
878955647781523456	0
1233246075894607872	1
1109477518783012864	0
1292152078287155204	1
1180579923716530180	0
1189070988325146624	0
992095988817973248	1
778015845012254720	1
1193109769311129601	0
1239735148326854657	0
1274923786127761409	0
958065198602096645	0
1090789022253895681	0
984750273846497281	1
1468570038588346376	1
1289364291359879169	0
1005971848214040576	0
1155144735234957313	0
1250113046112079873	0
1006983066311589889	0
1313485392302280704	0
1205161177267032064	0
1080236933786320896	0
1385061836697997312	0
1273047795449188357	0
1147426515984031744	0
1345984046950584320	1
1332598591307853826	1
1487298080265359362	0
1275210607478878208	0
1380637523215536128	1
1210304630376325131	0
1306190145222324225	0
1231181719442612225	1
1024401072436207618	0
1084510372906725376	0
1278645184381833217	0
1241965274422595585	0
1292144273673134081	0
1431676782512676868	0
1409520145043701760	0
1305661741649530880	0
1055071806082740225	0
1389729885162246145	0
1432202908292947970	0
1025398679316979713	0
1448923491118379008	0
1477571807431770112	1
1456466808630743043	1
1055037699554455557	0
1107070988645289986	0
1454889630675918848	1
1097362000659861504	1
1114202944629551112	1
1153052156334891014	0
1321683990458339328	1
622581771541086213	1
1095218460156706816	0
1200432912568651776	1
958840787814502400	0
1209013027279818752	1
1460986922072002564	1
1374986400655761409	0
1308238446385868806	0
1244365966709936128	0
1437864433938845701	1
981894248730677248	1
972637552002834433	0
1084394553195614208	0
1364436957372157953	0
1254191055983042560	1
1307507469724286976	1
1094255585904619521	0
1455264045066448897	0
1324619465854754816	0
1220740136956239873	0
962404839769628672	0
988241455117471744	0
1184035479899033600	0
1278702691976429569	0
1184072608893079554	1
1321173260680241155	0
1268531764408049665	1
1044634222529400832	1
1298053160158797830	1
1225640075460931584	1
845820446054367232	0
1100413126078427139	0
776219401989328896	0
1009465035054288896	0
1101464475893407744	0
1409972186178326529	0
1381633137013313540	1
1328396815713013760	0
1247221022681677831	0
1495834300113166341	0
1376482567088566273	1
1455502548295725064	0
1447202778347151361	1
1113161908067205120	0
1410384098619801605	0
1494385326852165632	0
1282871505290792960	0
1432180034119274503	0
835967320593993729	1
1270861948544880640	0
1111678512619024389	0
1284150290837409792	0
1335276623264931840	1
1001479172370456576	0
1470635938728525830	1
1024182691669979137	1
1266037878888546304	0
1491859663247351809	1
1387685923387842567	1
1343957751945453569	0
1234670021537759234	0
1187373970963783681	0
1193623926431256576	0
1485686142905331712	1
1189269837513744384	0
1298624355254099968	1
1013984985420894210	0
981525285869965313	0
1120350175413903365	0
1140449531399561218	0
1006412818097299458	0
1465336998701457412	1
1425867412596039688	1
1361864121101205513	1
1219838981518610432	0
1378117212968378368	1
854037607524839427	0
1466132990388547587	1
1225774405185179649	1
1243617168115126273	0
1111318281435209729	0
978726125424795648	0
1402991849011224591	0
1245443587854282760	1
1273945778378211328	0
1267499741585248258	1
1136701733143568385	0
1468129605852798985	0
985555099572490246	0
1354180155414085638	0
1366555899842727937	0
970822921567555584	1
1378334193973886980	1
1132896843799699457	0
1296673882775138304	1
1327665268957515777	1
1446105195667152898	1
1291642396330131456	0
1163116582236807170	0
1270764776503861248	0
1300644671618772993	0
1291801985000394756	0
1100434767529590785	0
727202655580262400	0
957900398748164096	1
1446316712987668484	1
1351010910052233217	0
1153796597198667776	0
1429414635984330757	1
1323610491797884928	0
1347039961384538115	1
1254581054553444354	0
1466519354980421635	0
1389137435271913473	1
1403122559261065217	1
1457801726740746245	1
1233043618627235840	0
1264668923158564864	0
968711459298594817	0
1244998211036762114	1
1423388462502354949	0
1318275857153167361	0
1267824348091387906	0
1177632748783075328	0
1085539740827504645	0
1318031913886633984	1
1152959943491952642	0
1299935381270360065	0
1449929050466758660	1
1229764871249694721	0
1206977035350036480	0
1084591037300047875	0
1032015623239462914	1
1451473251188842498	0
1275123468154142725	0
1265800605911658496	0
1266455542110793730	0
1266085584327475200	0
1094735310297186305	1
1341605820526698496	0
1103882028666118151	0
1264900112146485248	0
1386179206678290433	0
1425663079233241092	1
1249700724042133504	1
1351084304487632898	0
907006279943585793	0
1021752871832965120	0
1437909347225546761	0
1490496697151418369	1
1448416215546793986	0
1385762525321601024	0
1287720251266932737	0
829269673539690496	0
1220153363938983937	0
1394505339354157058	0
1103520592530165761	0
1022516975061422084	0
1087090666817998848	1
1373442090449911808	0
1312013831921717250	1
1355042439782924294	1
1130536682640617479	0
1270609115329343488	0
13173318584	0
984083458308935680	1
1115281107984035841	0
1232398561666588672	0
1103011827171147776	0
1449120404992299009	1
1173007911007719425	0
1290399355568918529	0
1473629843480842244	1
1361501192573112324	1
1244510140385988609	0
1066403025844084738	0
1407035170822176772	1
1441219259804229639	1
1433505223369236486	0
1079284414931259392	0
1244701530294493185	0
1242901635455758338	1
981361328739807233	0
752245187993276416	0
995228237356822528	0
1229246615732531201	0
1195062936991141889	1
1467468909020332034	1
856324560890867712	1
1305395168699392000	1
1241758322040033280	0
1351087939267272706	0
1273047184020082688	0
1410416746100662275	0
1463577013529231365	1
1304739485582798848	0
1174851239915544576	0
1448678910733045760	1
1294368474379190273	0
1293080822505971713	1
1427338569283096594	0
1439381696978300928	0
1274365679043596290	0
1438641784687579141	0
1075126234613346304	0
949208501263454208	0
1479827452239220736	1
1241465208310075392	1
1267822779233009666	1
1462452554881769479	1
1311264901969653761	0
1442305685262409733	1
1161594058122436610	0
1273641473984983042	1
891481691218477057	0
1488230702055399433	0
1467844937970499586	0
441400608868675585	0
996060548289744898	0
1247244152485687296	0
1123328471835521024	0
457380984808148992	0
1396089867969474568	0
1428337179810467840	0
1295899966653726720	0
1145301306359394309	0
1018198199637405696	0
1264824820522508288	0
1220196167922995205	0
1191071287256526852	0
1417873065866842115	0
1276449031128887296	0
963183682860257285	0
1361525553480798211	1
969523455577255936	0
1454234052886630409	0
913229571838894080	0
1152661643333165058	0
1343804077856059392	0
1413459186831265793	1
1102931063540727808	0
1217590197430472704	1
1101048391402835968	0
1046428340775768066	0
1408354397944434691	0
1243349473515802626	1
1202734718447472641	1
1273834652223012864	0
1182723948728999936	0
1209434178598658048	1
1266093637907013634	0
923756769712791552	0
1369125658174033920	1
1081194335289380864	0
1276751918887469056	0
1351007521008443392	1
1470613957476073475	1
929881076750680064	1
1357560457595387906	0
1409201728516329472	0
1243297901285163014	0
1189168049628286977	0
1112746435919917057	0
1456995257954942989	1
1491470926902292483	1
1420243363622793216	0
1390803979630571523	0
438803870782087169	0
1009613666268975104	0
1413553505948811264	0
1376126562068664322	0
1107839773568307200	1
1370426134345682950	1
1466836192679260161	0
1448763462650314752	0
1446032867629273097	0
1426338155767160832	1
1190093045657718784	0
942809103587598336	0
1118252008312573954	0
1343945628435537920	0
1185629071528644613	1
1383111458444087296	1
547867150199709697	0
1346516044245053441	0
1019050611642454017	1
1440665644257591307	1
1378579687287320580	0
1308510399462100994	0
1435616564233920513	0
1423329702660378626	1
658596209439936512	1
1202329137815412741	1
1427373194726592520	0
1145741475122176002	1
1243398889551458305	0
1086075434268151810	0
1286697059400200192	0
1239138076171145217	0
1410822118619688964	0
1005094333207449602	0
1289943776618663938	0
1175158435303895040	0
1224020722365931520	0
1487915400947978246	1
1146136885099749376	0
1492383011819728896	0
1264291823511580675	1
1078349080093442050	0
1219726565636018176	0
1238055095792697345	1
369487926645628928	0
1400962179390611456	0
1405668600736845824	0
1297993643941400576	0
1145868145258881024	0
1238868227704238080	0
1160228599259156481	0
1241817703578509312	1
1289633738343583744	1
1043315605640761344	0
1121154287181025280	0
1422821243426856963	0
393011153992839169	0
1486495366803509248	1
999789532177367040	1
1243691164693344257	1
986670964099383296	0
1119269515643293696	0
1130737932774584320	0
1281170252915752960	0
1207147581459091456	0
1143180173983936512	0
1254071443740151810	0
1462237495718862850	0
1283395421201674240	0
1203212420325560320	0
1029763266246062083	1
1308871839431696391	1
1429465635554271232	0
1492664538935746560	0
1362188901067202560	0
1091229479320674305	0
1251731843210231814	1
1108869702128934915	1
1492822196380651521	1
1438523567151325207	0
1338837187668942851	0
1447196199606530054	0
1249011475181699073	0
1227647860105207809	1
1423793181129326597	1
803352496253128704	0
1357702182850732035	0
1428209736625704961	0
1410974256238936065	1
1168119677371015169	0
1135050908620869634	0
1322684361360121858	1
1023640506126004224	1
1382458990567784459	1
1256050446264946694	0
1434983309600247808	1
1105258656885436416	0
1182296124348141568	1
1402413403319250957	0
1283666102694735872	0
1427269475544535046	1
1132696475241209862	0
1074795469354733568	0
812700850141306880	1
1006985372293885954	0
1347605748533108737	0
1289590783255838725	0
1187203322236809216	0
1486740313129558020	1
1168014739995185152	0
1348768176360677376	1
1292877172068278273	1
1412651254518538241	1
1230666879246700545	1
1333950585033265154	0
1289711366555594752	1
1320827860664393731	1
1332779304711843847	0
989500352847327237	0
1279859931898957824	0
1198272150651785216	1
1409518292470018051	1
1389555197966438405	0
1154989449840943105	0
1054934028170731521	0
1449209270113914891	1
447805196249595904	0
1328838580966486020	1
1273984786650902528	0
1022591596662059008	0
1070417760302362624	0
1006180733050851328	0
1042110028193431553	1
1354466902781947905	0
1085962409758453760	0
1308973812558581764	0
1064167520205185024	0
832743430191091713	0
1163729615690637313	0
835070189683281920	0
1139114208199675905	0
1035343858551406592	1
1437739117052407816	0
1172076249151229952	0
1121022574228639744	0
1401757513922580483	0
1256874653747941381	0
1490776364227743746	0
1494697653145378816	1
1175863155286671360	0
1486512737287118852	0
991044680472244224	0
992612133132173314	0
1305598072072921088	1
1389593885630939141	0
1202260533799510016	1
1249338765241470977	1
1083553315823194113	0
1423239932219428871	0
1198923894045990912	0
1079115334278361088	0
1273359778258042880	0
1213148894571433984	1
1102177155029651456	1
1124095257577127936	1
1429629241935597576	0
1308954958058971136	0
1339241229540843521	0
1176606346419900416	1
1070440315797102592	0
1266374662650359809	1
1346678444671819776	1
1164614543710019585	1
1118158411932286976	1
1034157237143576579	0
1122792680935833600	0
1237219072078569473	0
1491559562121519107	1
1062753878138077184	0
1472086923921473541	1
1072448908360642563	0
1070169087907520512	1
1410438378206765056	1
1141545629404897282	0
1072713127924523008	0
1225857329532461058	0
1302124678652231680	0
1105007757231570944	0
1025414047204659200	0
1136317964540665857	0
1173933055221911552	1
962791415880220672	0
1434703856345227268	0
1187476050948886528	1
1442526095472046080	0
1200996950264311808	0
1325294052720455680	0
1138313273701482496	0
1337808698694135809	0
1326329647160832002	1
1295423795335966722	1
1268535551956836356	1
969361313636933632	0
1480648379470430211	0
964901015379173376	0
1440705554037415945	0
1430328415123615746	1
1330231298791763976	0
1330419702640816128	0
1378781761585487874	0
946225570395971584	0
1471917700389785603	0
1112186828642226176	0
1262350295494950912	0
86194656035086336	0
1438811038640652290	0
1264181507054239745	0
1095641020694441985	0
1004442186333683717	0
1267817462583582722	0
332864139011706881	1
1352364675405639680	1
1399392685429989378	0
210958400467632128	0
1430503558466703366	1
1350171225918746627	1
1141064761766842368	0
1089026251854032896	0
1451161400370290694	0
1374864602568163332	0
1156023451653509121	0
1360614672538370049	0
126750887799566337	0
1233093519427936256	0
1110678748985094144	0
1485036989191753731	0
1457835674690887680	0
1046425277096751104	0
728192784864313344	1
512645917951160320	0
1044721755221348352	0
1476308017532473347	1
1230209611204087808	1
1313613601454858240	0
1092814625731686400	1
1403500782377447425	1
1296548828192022528	1
1075502770743070722	0
953477870264909824	0
1211712130254196736	0
1382309936932196354	0
1333871005773815808	0
1356633818334175236	0
1329097028060647425	0
1331325664268611588	0
1334455098420899840	0
1072573750636351488	1
1090813530691928064	0
950900155007586304	1
1089198230347399171	0
1243556568928587783	1
1301506959594721281	1
1236701943222894595	0
1160406924027994112	0
1345801003950632960	0
1108590245308555265	0
1280693470831824902	1
1192076682271842304	0
1266642015229444096	0
1097207053230239744	0
664313743900299265	0
1100258275520438272	0
1374479417452326912	0
1264935647673905152	0
961049913206493184	0
1440447267874361350	0
1121558974204141568	1
1413317534351302657	0
1333920993216262148	0
1344403147221999616	0
1476205135181357067	0
1176999338939224065	0
1264956947490582529	0
1307050554233884672	0
1098620246951370752	0
1112553599748489217	0
1192853285704617984	0
1079610095166767105	1
1077921957415473152	0
1297966133384032256	0
1266503321357033472	0
1484584852087316483	0
1083589878489731073	0
1024482536007847936	0
1263890450106200065	0
1287581656430379009	0
1161917018251116546	0
1245073985920028680	0
1309039519774183424	0
1286674666761916419	0
1137608923865931776	1
1193748631674933248	1
1428928729347018757	1
1474490914886365185	1
1024839941686259712	0
1065803181211484161	0
1348995680367489025	0
1326187338368692225	1
1403040278387249155	1
1118282554178666496	1
1173276916016660481	1
1097252137224921088	0
1450579237748887553	0
1151716744148520960	0
1424969875059920901	0
1075060160048099329	0
1447353593066053636	0
957744872382959616	0
957033872042221568	0
956109982637977600	0
1349788997300662272	0
1255942673397055489	0
1357486721147887617	0
949288466176708608	1
1040372330332123136	1
1281727729046609920	0
1377386296641875971	0
1093985680441729025	0
1000866563019468800	0
1143945696413753344	1
788142687840899072	0
1201258631980695552	0
1252313723584286722	1
1389772243023003649	0
984950231673573376	0
1310416941178220545	0
1316607623152754688	1
1023761389633134600	0
1062915550538424320	0
1004920174967971840	0
1316533024717180928	0
1243722447699902470	1
1214966825685061632	0
1397668844253159425	1
1400121574095671297	0
1083724384261554177	0
1020151467552976897	0
1372758490356183046	1
1386849230309019650	1
1351635499379798026	0
1397927720701489152	0
1495415403425714178	1
1173461509235568643	0
1215946490293772288	0
1433517179060686884	0
1108760475850801152	0
1345707829362122752	0
1453096761187307526	0
1059511206145376256	0
1493711571968745476	1
1052548178426220546	1
1242663038794313730	0
970662082084470785	0
942155038633336832	1
1321873877090373632	0
1451275504879869953	1
1357184536015167489	0
1458574956388704258	0
1225816443754815490	0
1417052187574915074	0
843128436902191105	0
1240985500590247937	0
1274765253994328066	0
1404642702067707905	1
1067397922113744896	1
1089676685283393537	0
1185935556364001280	1
1265764489581879296	0
1136129114904190977	0
1486885444025466884	0
1043116289617797120	1
1460507165261647873	0
1437366659514314755	1
1075028733302595584	1
1176015207489032192	1
1121847401805963266	0
1332431454924648451	0
1329258929646415873	1
1425272770737356804	1
529677811263737856	0
1222098243452051459	1
1392278838227443716	0
1475299185675091969	1
1252622426069966848	1
1193671607996354561	0
1310678422075650048	0
1340701319196192769	1
1208763842173517833	0
1376476995475881987	1
1427668954085044228	1
971910083969015808	1
1403435585138745344	0
1433874760744771590	0
1319480019484278788	1
1044679469800321024	0
976268375298134018	0
1439756105320648708	0
1358478491747053569	0
1224158133926473730	1
1095065669102698496	0
1292838034325504000	0
1491367861738438660	1
1098363529936089089	0
1174186827739275264	0
1205207664193626112	0
775759841147092992	1
1102292916574277638	1
1290045680543600640	0
510243810492678146	0
995627179919773696	0
1265739224231276545	0
1365060687416811522	0
1070086016843694082	0
1460977181195227137	0
1121255870279630848	0
1116847843124359169	0
1400151529173229572	1
1244878361631096832	0
1226203375433207810	0
1198350900965912582	0
1129032120494624768	0
1382789004559532032	0
1389955000059695110	1
1187719894676189185	1
1315717914763251712	1
1298192101436465152	0
1371891636255481864	0
1345531977340833792	1
1373178724884054021	1
818789512197312512	0
956649777420292096	0
1297480378840752129	0
423286749897703424	0
1482128688632123392	0
1168729654095577088	0
1417319334582661123	0
951372315408953344	1
669679615497994240	1
1382435374023147520	0
1284210586587238401	0
1066332934108532737	0
1121879274380775424	0
1328798618153840642	0
1403136395313565701	0
1445892080568389636	0
1483635349226196996	0
1304861085024083969	0
1399787753487863810	0
1303014467869917186	0
1357787671800774656	0
1087269108339503104	0
1247481120201080835	0
1156221582190305280	1
1023599504988106752	0
1420359870348464131	0
1152742932052697088	0
583743359866576897	1
993946912335302656	0
1297418970769825792	0
1126864365645434882	0
1116705424672215040	1
1178670975400992768	1
1190460294700687362	0
1223722201729257473	0
1383203150438432778	0
1200557462816018436	0
1062768106454573061	0
1424501134706700289	0
1110939526573240320	0
1111348330112520197	1
1450863715893477384	1
1349964578294177793	0
1122275645747232768	0
1308789478560067585	0
1422930190578200584	1
1180126347307302912	1
1316015861807738882	0
1348928941394952194	0
115111973791870977	0
1345097328307404801	1
1082720060421169154	1
1458574960872460290	0
1425789940248596482	0
1338973995626946562	1
1220862743433175040	0
1018885985533419520	1
874403152652644352	0
861650266722103302	0
1262995767909683201	1
1299360533163003904	0
1174697563339022337	0
710319315053113347	0
1482065064907579393	0
1279443377193287680	0
1083436790239776769	0
1289959353726808064	0
885599955892797442	0
1269006576041578499	0
1009778507793272832	0
1144047530210201600	1
1141744888041627648	0
1276973887415300098	0
980947619521417216	0
1355233670748139529	1
956573055056318465	0
1419980311656599555	0
1372798884469116930	1
1092644967485501440	0
928306379542224899	0
1218257012485693441	0
1177038072267120640	0
1166385225728872448	1
1070728225834393601	0
1359534279714242561	1
1142183953669021696	0
1005533306480259072	0
919289382049320961	0
1480035949971218433	0
1096093356361277442	0
1063804695402008576	0
1184536525792522240	1
1142971607901544450	0
1238790799493599232	0
1248560714295513088	0
1118558901077782529	0
1492630591874949127	1
1330705105885294594	0
1471496920895950857	0
1047568162047348737	0
870438029130727424	1
308595031223177216	0
1273067869560082432	0
970465825818890241	0
1264341435484123141	1
1139968306331475973	0
1164173572316831744	1
1290714980900311041	0
1124711429825859589	0
1134618710071791621	0
1237095387472605185	0
852561293009723392	0
1042114456447270912	0
1395532031031844867	0
1069124963007954944	0
1172979545575763970	0
1257138225371439104	1
1294646782559784961	1
1428752970875801600	0
1044591530214928384	0
1468209875528388617	0
1189916116526813185	0
951255482743820288	0
1258119393093050371	1
1401376968441016328	0
1413952807238045705	1
1272961200716832768	0
1021443706967281664	0
1328602430385381378	0
1251260422033989636	0
1325305318839001089	1
1302655725861306368	0
1327368597170110466	0
1100247207264088064	0
1030115547839483914	0
1478161882456416257	0
1307060908326301697	1
1069090200628985856	0
1046454970558697477	1
1334694537206251521	0
1292918942030131200	0
1241394096855552002	1
1421639899728556034	1
957361336584880128	1
1239488177456513024	0
1159912524688609280	1
1459951246564069384	1
1432488455905415168	0
1336501096295100416	1
1435840046209323010	0
1266762911118172161	1
689118564431708160	0
791731684614037508	0
1399783484315557888	1
1453468678322798594	1
1270789804746330112	1
1242447468312383493	0
1456336489697120257	0
1063861496856350721	1
1432028406800060416	1
1303870358127169536	0
1491674986305798152	0
1264243937109094400	0
1206000463486828544	1
1330966488891711490	0
1417517255651438602	1
754919291506438144	0
1304433647517347840	0
1243265482641326081	0
1167515066402426880	1
1111780117854994433	0
1092870169741922308	0
1156171168514269184	0
1375496804087762949	1
1241447471273803776	1
1253675208269070338	0
1264952269084164096	0
1277283545090793472	1
1225297283455033344	0
1155897784802975745	0
1240838583818375171	0
1245877600129409024	1
991790679843049472	1
1406178537388736518	1
1232115521962889216	0
1140457351847337984	1
1384737137837236226	0
1312069097895743489	0
1041692360868954112	0
1151947872532869120	1
1221582907250266112	1
1393908640847998980	1
1377318788643782657	0
1219754273946337283	0
1079058737858523136	0
1219637846107213826	1
1479996959486324751	1
1249886535882858497	1
1364383432453750788	0
1448653239226814471	0
1390035067205001216	0
942006019697315841	0
1335258682569973760	1
1435064445332508675	1
858783174922469376	0
1263982408904445953	0
1317429167475097600	1
1101513540425396224	0
1170335679181729792	0
1385593538163974145	1
1048251649402134528	0
1335686571824017408	1
1121677116817281024	0
1488933650804600833	0
1154741146385637376	0
1172049651538771969	0
1121614920926105600	0
1235652371398750208	0
1185737819542687744	1
1243263077627449344	0
1327443662503104512	0
1329898751515881487	0
1240327315634020352	1
1287789903032410112	0
1437786523051626507	0
1378488832438460420	0
1391076368604188673	0
1024696662546173952	0
1015245467440107520	0
1328770009791913987	0
1283351590359965699	0
1450109964517838854	0
1399988028005924865	1
1115765910193754112	0
1238089448199421953	1
1465699745280659473	1
1421851490914869248	0
1434158962576875521	0
1417329297212203008	0
1220060078646140928	0
1315671236719128579	0
1358088877819453443	0
1034397691005095936	0
1243561710805381120	0
1097510481399566341	1
1048016456754110464	0
1156587571771858947	0
1400909087920070661	0
1276244930063671296	0
1173201534701588480	0
971075572808986624	0
1369299060591562762	0
931612421050974208	0
1328722365195366403	0
981902210035601408	0
949136707198246912	1
1012017329645867008	0
1089964213727039488	0
1458420817822240771	0
1163493066948435968	0
1219708583773782016	0
1315631259490627584	1
1265143702877601792	0
1474752733354033154	0
1380479305893969927	0
1028007128680804352	0
1373710378899812359	0
1076205695660449800	1
1270404446493818881	0
1370973658848632833	0
1270635142206242817	0
1235230328102572033	0
1485380788824727560	0
1173932879103111168	0
1344176239674761216	0
1375883675347288065	1
1330862098876936194	0
1265724332313108482	0
1293677422915858440	0
1158135004758773765	0
1277775417659789314	1
1276212938643300353	0
1050279473323671552	1
1118677899236859904	1
1246068968776806400	0
1301215335127945220	1
1067104371878567936	0
1209195502341939203	0
1321672724285149184	0
1274724797088501760	0
1321653601723420673	1
1336379902539542529	1
1133151618319421440	0
1280339835669155840	0
1225566568224108544	1
1249002906268901377	0
1385158611211472900	0
1454138631233290247	1
1441794168351690762	0
1296813178110738444	0
1154526317632741376	1
1314419316503134208	1
1052681330037641216	0
1251476629223804928	0
1055575488184369152	0
1336218275487727616	0
1332233111090958337	1
1251658232407482368	0
465848117997625346	0
1267114338109792256	0
1238162838050480130	0
1437893173582434304	0
1079370768092487680	0
1387076571622645761	0
1167864540509261825	1
1250207597321478156	1
1440037246342557703	1
1385174483061911562	1
942955354266243072	1
1098947227991638016	1
1054202323159994370	0
968049441335861249	0
1091092382186131456	0
1337853722030972929	0
529792030617006080	0
1026920192738242560	0
1366130350297124866	0
1380964532663676928	0
1276649251661950976	1
1330161134645760004	1
1385695993732206594	1
1388733265763315713	0
1107339418157879303	0
277110673064988672	0
1439095993748770820	1
1494701674086158336	1
1266196774424739841	0
1467541125347086340	0
1241449914028052480	0
1220425880893345792	1
1195732710293229568	1
1037905173581115393	0
1384268589058772993	1
1346470323437203458	0
1112857157463101440	1
1241449125524254726	0
1219166337370451969	0
1203494684154314754	0
1387302422515683330	0
1432714229291880455	0
1495021978775957511	0
1385484981787631616	0
1432021990119026692	1
1293555848019456000	0
1009713537583927296	0
1275104569094217728	0
1370055326603575299	1
1127030141039702016	1
1353084568719552513	0
1134115100636393472	1
1273748602674765824	0
1380190457230163972	0
1179539097351856129	1
1045864458457894913	0
1195585745412489216	0
1174206193851686914	0
1009126460681007104	1
998979980502675456	0
1323702983952113665	1
1277295902340739072	0
1344137061733961729	1
1196601343865217024	0
1419636406230659072	1
1223871980551790592	1
1402725229428838402	0
1152338238515949568	0
1216840050522103808	0
1205292399498596352	0
1209372224919990273	0
1440699994969755666	0
1045401112268984320	0
1441053152191516682	0
1096403024929480704	0
1245750861600604160	1
1014740464271020032	0
1342875104183726080	0
1174352608502247425	0
1199073638286315521	0
709778683188289536	0
1294041536573972480	0
1442115416155836430	1
1327639824711421952	0
1353994386107846656	0
1150807267895382016	0
1340685387782623232	1
1235313446637445122	0
1114950547197632512	0
1386011321657823234	0
1266129541635772416	0
1236388735912198148	0
1328168006007070721	0
1044672233581555712	0
1291883635558297600	0
1434886485975740420	0
1240391550926012416	1
1207437555571904514	0
1314244514442289154	0
997456419724001280	1
1090667333939412994	0
1386857880708476929	1
1009181571964956674	0
1169272250421432320	0
669087886428545024	0
1042288378819960832	0
1420212827634257920	0
1476865791324790824	0
1388679246164467719	1
1112865803538452480	0
1265412955971162117	0
1344395603321602049	0
1074053395810566145	0
1432828628828577794	0
1473862898061611008	0
894239973976813569	0
1326552129486479362	0
1395230543957139459	0
1408472962307702789	1
1219758136657170432	0
1490344321232654339	0
1211292948635279362	0
1083194488716181504	0
1208582133461204992	0
1413627168660148224	0
1032054261415333888	0
1230271598348734464	0
1002717098597023745	0
1315467761858932736	0
1001769127554551809	1
1203607522306928640	1
1337387914880294912	0
1240115069578555392	0
1264203507432853505	0
1441900468179910664	0
1447643627392471043	0
1115802647334981632	1
1169381690378203137	0
1162151405957857281	0
1265066543236427776	0
1236351037159559171	0
1139007545476100096	0
1099120925876908033	0
1433531274787004417	0
1282944704133214209	0
1377422068434661376	1
1371995877066248194	1
1382786302135926792	0
1385625980216164359	0
1442924970678493184	0
1254450326876323845	0
999252646870638597	0
1238841477658062848	1
1457703122541944832	1
1452505365057134592	0
1467889873621331971	1
983027596609884160	0
1383130337534889984	1
1378148319701127168	0
1357807914514214912	0
1495752810788491268	0
1204808565460013056	0
1489269998367514624	0
1093879004753510402	0
[truncated: 5,399 more rows]
